# Supplementary material for: A Case Report on Hepatic Extramedullary Hematopoiesis as the Manifestation of Progression to Secondary Myelofibrosis in a Patient with Essential Thrombocytopenia
Source: Hematol Rep. 2022 Sep 21;14(4):286–9. doi: 10.3390/hematolrep14040040 (PMC9590059; doi:10.3390/hematolrep14040040)
Supplement: Supplementary file 1 [file hematolrep-14-00040-s001.zip]

Archive with 1 entries (1 files):
- hematolrep-1728080-supplementary.pdf
